# Supplementary material for: Medinillatheresae (Melastomataceae), a new species from ultramafic soils in the Philippines
Source: PhytoKeys. 2018 Dec 11;(113):145–55. doi: 10.3897/phytokeys.113.30027 (PMC6299056; doi:10.3897/phytokeys.113.30027)
Supplement: XML Treatment for Medinilla theresae [file phytokeys.113.30027-treatment1.xml]

<!DOCTYPE tp:taxon-treatment
  PUBLIC "-//TaxonX//DTD Taxonomic Treatment Publishing DTD v0 20100105//EN" "tax-treatment-NSO.dtd">
<tp:taxon-treatment xmlns:tp="http://www.plazi.org/taxpub"><tp:treatment-meta><kwd-group><label>Taxon classification</label><kwd><named-content xmlns:xlink="http://www.w3.org/1999/xlink" content-type="kingdom">Plantae</named-content></kwd><kwd><named-content xmlns:xlink="http://www.w3.org/1999/xlink" content-type="order">Myrtales</named-content></kwd><kwd><named-content xmlns:xlink="http://www.w3.org/1999/xlink" content-type="family">Melastomataceae</named-content></kwd></kwd-group><mixed-citation publication-type="journal"><person-group><name><surname>Fernando</surname><given-names>Edwino S.</given-names></name><name><surname>Quakenbush</surname><given-names>J. Peter</given-names></name><name><surname>Lillo</surname><given-names>Edgardo P.</given-names></name><name><surname>Ong</surname><given-names>Perry S.</given-names></name></person-group><article-title><italic><tp:taxon-name><tp:taxon-name-part taxon-name-part-type="genus" reg="Medinilla">Medinilla</tp:taxon-name-part><tp:taxon-name-part taxon-name-part-type="species" reg="theresae">theresae</tp:taxon-name-part></tp:taxon-name></italic> (<tp:taxon-name><tp:taxon-name-part taxon-name-part-type="family">Melastomataceae</tp:taxon-name-part></tp:taxon-name>), a new species from ultramafic soils in the Philippines</article-title><source>PhytoKeys</source><day>11</day><month>12</month><year>2018</year><volume>2018</volume><issue>113</issue><fpage>145</fpage><lpage>155</lpage><pub-id pub-id-type="doi">10.3897/phytokeys.113.30027</pub-id></mixed-citation></tp:treatment-meta><tp:nomenclature><tp:taxon-name>
            <tp:taxon-name-part taxon-name-part-type="genus" reg="Medinilla">Medinilla</tp:taxon-name-part>
            <tp:taxon-name-part taxon-name-part-type="species" reg="theresae">theresae</tp:taxon-name-part>
            <object-id xmlns:xlink="http://www.w3.org/1999/xlink" content-type="ipni" xlink:type="simple">urn:lsid:ipni.org:names:60477661-2</object-id>
          </tp:taxon-name><tp:taxon-authority>Fernando</tp:taxon-authority><tp:taxon-status xmlns:xlink="http://www.w3.org/1999/xlink" xlink:type="simple">sp. nov.</tp:taxon-status><xref ref-type="fig" rid="F1">Figures 1</xref><xref ref-type="fig" rid="F2">, 2</xref><xref ref-type="fig" rid="F3">, 3</xref><xref ref-type="fig" rid="F4">, 4</xref></tp:nomenclature><tp:treatment-sec sec-type="diagnosis" id="SECID0EEEAC"><title>Diagnosis.</title><p>This species is most similar to the <italic><tp:taxon-name><tp:taxon-name-part taxon-name-part-type="genus" reg="Medinilla">Medinilla</tp:taxon-name-part><tp:taxon-name-part taxon-name-part-type="species" reg="pendula">pendula</tp:taxon-name-part></tp:taxon-name></italic> species complex in its whorled leaves, 4-merous flowers, and pendulous inflorescences. It differs, however, in its secondary veins of leaves being distinct only on the adaxial surface, cauline or axillary inflorescences, and straight anthers.</p></tp:treatment-sec><tp:treatment-sec sec-type="material" id="SECID0EVEAC"><title>Type.</title><p>PHILIPPINES. Dinagat Island: Municipality of Loreto, Mt Redondo, <named-content xmlns:xlink="http://www.w3.org/1999/xlink" content-type="dwc:verbatimCoordinates" xlink:type="simple"><named-content content-type="geo-json" specific-use="{&#34;type&#34;:&#34;Point&#34;,&#34;coordinates&#34;:[126.063611,10.592833]}" id="NCID0E5EAC" xlink:type="simple">10°35'34.2"N, 125°63'49.0"E</named-content></named-content>, 840 m elevation, dwarf forest on ultramafic soil, flower buds and open flowers, 29 September 2015, <italic>E.S. Fernando 3831</italic> (holotype PNH; isotypes LBC, PUH).</p><!--PageBreak--></tp:treatment-sec><tp:treatment-sec sec-type="description" id="SECID0EGFAC"><title>Description.</title><p>Terrestrial, erect <italic>shrub</italic> up to 1.5 m tall. <italic>Stem</italic> 1−2 cm diameter near the base of the plant, terete, internodes to 12 cm long, shorter on the distal branches; nodes rather thickened, knobby, not setose, although small barbules may sometimes appear on younger nodes; bark generally smooth, becoming striate on older stems; young stems terete, about 3 mm in diameter, green. <italic>Leaves</italic> simple, petiolate, in whorls of 3 or 4 per node; petiole ascending, about 3−5 mm thick, 0.5−2 cm long, pale light green, sometimes with dark purplish-red or maroon tinge on the adaxial side; lamina lanceolate, 5−12 × 1.5−4 cm, glossy dark green adaxially, paler abaxially, succulent when fresh, coriaceous when dry; base obtuse, apex acuminate; 3-plinerved, the pair of secondary veins diverging about 2−5 mm from the leaf base, in fresh specimens only visible on the adaxial surface, very faintly so and only near the leaf base on the abaxial surface, in dry specimens visible only on the adaxial surface; transverse veins faintly visible on adaxial surface in fresh and dry specimens, indistinct or absent abaxially; margins smooth, revolute at the edges. <italic>Inflorescences</italic> cauline, not terminal, arising from leafless nodes, sometimes near the base of the stem, or from leafy nodes, pendulous, usually solitary, or sometimes two or three per node; peduncle about 2.5−6 cm long, enlarged towards the distal end, bright red at maturity, bracteate, each bract 4 × 3 mm; flowers up to 15 or more per inflorescence, usually clustered in a whorl of short, 3-flowered cymes only at the enlarged, distal end of the peduncle, sometimes in 2−3 whorls; 10 or so arranged in umbellately cymose clustered branches up to about 1 cm long, also subtended by bracts; secondary bracts spatulate, 3 × 2 mm; total inflorescence length about 7 cm. <italic>Flower buds</italic> ± rounded at the tips, the petals imbricate. <italic>Flowers</italic> 4-merous, petal 8 × 4 mm, oblique-oblong, often reflexed, orange-red, red, or pink; stamens 8, usually positioned above the style, anthers linear-lanceolate, 2.5−4 mm long, rather straight, purple, with a yellow dorsal spur of 0.6 mm long on the connective and a pair of partly joined stout, ventral appendages at the base of the anther sac; filament 4 mm long, pale white; style terete, 10 mm long, pale white; hypanthium campanulate, the rim generally truncate or sometimes very shallowly lobed, pale or light green, 3−4 × 3−4 mm; pedicel pale pink or red, about 7 mm long. <italic>Fruit</italic> a subglobose berry, 4−6 × 5−7 mm, light green when young and with bright red calyx rim, entirely purplish-black when ripe; the peduncle and pedicels red. <italic>Seeds</italic> numerous, embedded in pulpy tissue, ovoid, 1−1.5 × 0.5−1 mm, chestnut brown. <italic>Seedling</italic> with epigeal germination, phanerocotylar, cotyledons foliaceus, 2−3 × 2 mm, broadly ovate, apex rounded or obtuse, sometimes shallowly emarginate; eophylls simple, opposite, broadly elliptic-ovate to orbicular, 3−7 × 3−5 mm.</p></tp:treatment-sec><tp:treatment-sec sec-type="material" id="SECID0E5FAC"><title>Additional specimens examined.</title><p>PHILIPPINES. Dinagat Island, Municipality of Loreto, Mt Redondo, <named-content xmlns:xlink="http://www.w3.org/1999/xlink" content-type="dwc:verbatimCoordinates" xlink:type="simple"><named-content content-type="geo-json" specific-use="{&#34;type&#34;:&#34;Point&#34;,&#34;coordinates&#34;:[126.051000,10.585083]}" id="NCID0EHGAC" xlink:type="simple">10°35'06.3"N, 125°63'03.6"E</named-content></named-content>, 700 m elevation, flower buds, 1 September 2016, <italic>Fernando 4166</italic> (LBC, PNH, PUH); 700 m elevation, flowers, 30 September 1991, <italic>Gaerlan, Sagcal, &amp; Fernando PPI 4651</italic> (MO [MO5547927], PNH); <named-content xmlns:xlink="http://www.w3.org/1999/xlink" content-type="dwc:verbatimCoordinates" xlink:type="simple"><named-content content-type="geo-json" specific-use="{&#34;type&#34;:&#34;Point&#34;,&#34;coordinates&#34;:[126.056722,10.588694]}" id="NCID0ETGAC" xlink:type="simple">10°35'19.3"N, 125°63'24.2"E</named-content></named-content>, 800 m elevation, juvenile fruits, 1 September 2016, <italic>Fernando &amp; Matute 4217</italic> (LBC). Mindanao Island, Pujada Peninsula, Davao Oriental Province, Municipality of San Isidro, Mt Hamiguitan, 900 m elevation, flowers, 25 February 2005, <italic>Amoroso &amp; Aspiras CMUH 04922</italic> (CMUH); <named-content xmlns:xlink="http://www.w3.org/1999/xlink" content-type="dwc:verbatimCoordinates" xlink:type="simple"><named-content content-type="geo-json" specific-use="{&#34;type&#34;:&#34;Point&#34;,&#34;coordinates&#34;:[126.166950,6.737980]}" id="NCID0E6GAC" xlink:type="simple">6°44'16.728"N, 126°10'1.02"E</named-content></named-content><!--PageBreak--><!--PageBreak-->, 1326 m elevation, fruits, 23 June 2015, <italic>Fritsch et al. 2025</italic> (CAS [CAS493220], CMUH). Cultivated: Luzon Island, Laguna Province, Municipality of Los Baños, seedlings grown from seeds of <italic>Fernando 3831</italic> germinated in nursery, 4 May 2016, <italic>Fernando 3831A</italic> (LBC).</p><p>Some photos of Leonard L. Co from Mt Hamiguitan taken in January 2005 and appearing in PhytoImages (<ext-link xmlns:xlink="http://www.w3.org/1999/xlink" xlink:type="simple" ext-link-type="uri" xlink:href="http://www.phytoimages.siu.edu">www.phytoimages.siu.edu</ext-link>) with five of these identified as <italic><tp:taxon-name><tp:taxon-name-part taxon-name-part-type="genus" reg="Medinilla">Medinilla</tp:taxon-name-part><tp:taxon-name-part taxon-name-part-type="species" reg="surigaoensis">surigaoensis</tp:taxon-name-part></tp:taxon-name></italic> (DOL nos. 27282−27284, 27439, and 27534) and several others as <italic><tp:taxon-name><tp:taxon-name-part taxon-name-part-type="genus" reg="Medinilla">Medinilla</tp:taxon-name-part></tp:taxon-name></italic> sp. (DOL nos. 27278−27281 and 27533) (<xref ref-type="bibr" rid="B17">Pelser et al. 2011</xref>) belong to this new species. Unfortunately, we have been unable to find at PUH, where Mr Co was based, the specimens or his field notes associated with the photos. The vouchers are likely among approximately 6,000 unprocessed specimens still wrapped in about 200 plastic bags.</p></tp:treatment-sec><tp:treatment-sec sec-type="habitat" id="SECID0EJIAC"><title>Habitat and ecology.</title><p>On Mt Redondo, Dinagat Island, this species occurs in dense, dwarf forest 1−2 m tall on ultramafic soils on gentle slopes at <italic>c.</italic> 700−840 m elevation (Figure <xref ref-type="fig" rid="F1">1A</xref>). This dwarf forest is about 527 hectares (5.27 km<sup>2</sup>) with more than 90% of the trees having stem diameter of less than 10 cm (<xref ref-type="bibr" rid="B6">Fernando et al. 2017</xref>). The rhizospheric soil (<italic>c.</italic> 30 cm) here reveal, on average, up to 396,024 ppm iron (Fe); 1,344 ppm nickel (Ni); 425 ppm copper; 10,875 ppm chromium; and 4,453 ppm manganese (elemental analyses obtained by x-ray fluorescence, unpublished data). On Mt Hamiguitan, it occurs at the edges of the upper montane forest at 900 m elevation, up to the so-called ‘mossy-pygmy forest’ at 1160−1200 m and 1460−1600 m elevation (Figure <xref ref-type="fig" rid="F4">4A</xref>), also on ultramafic soils, where the trees are 0.5−2.5 m tall and with an average stem diameter of 8 cm and dominated by species of <italic><tp:taxon-name><tp:taxon-name-part taxon-name-part-type="genus" reg="Leptospermum">Leptospermum</tp:taxon-name-part></tp:taxon-name></italic> (<tp:taxon-name><tp:taxon-name-part taxon-name-part-type="family">Myrtaceae</tp:taxon-name-part></tp:taxon-name>), <italic><tp:taxon-name><tp:taxon-name-part taxon-name-part-type="genus" reg="Weinmannia">Weinmannia</tp:taxon-name-part></tp:taxon-name></italic> (<tp:taxon-name><tp:taxon-name-part taxon-name-part-type="family">Cunoniaceae</tp:taxon-name-part></tp:taxon-name>), <italic><tp:taxon-name><tp:taxon-name-part taxon-name-part-type="genus" reg="Elaeocarpus">Elaeocarpus</tp:taxon-name-part></tp:taxon-name></italic> (<tp:taxon-name><tp:taxon-name-part taxon-name-part-type="family">Elaeocarpaceae</tp:taxon-name-part></tp:taxon-name>), and <italic><tp:taxon-name><tp:taxon-name-part taxon-name-part-type="genus" reg="Dacrydium">Dacrydium</tp:taxon-name-part></tp:taxon-name></italic> (<tp:taxon-name><tp:taxon-name-part taxon-name-part-type="family">Podocarpaceae</tp:taxon-name-part></tp:taxon-name>) (<xref ref-type="bibr" rid="B1">Amoroso and Aspiras 2011</xref>), and also including the heavy metal indicator <italic><tp:taxon-name><tp:taxon-name-part taxon-name-part-type="genus" reg="Scaevola">Scaevola</tp:taxon-name-part><tp:taxon-name-part taxon-name-part-type="species" reg="micrantha">micrantha</tp:taxon-name-part></tp:taxon-name></italic> C.Presl (<tp:taxon-name><tp:taxon-name-part taxon-name-part-type="family">Goodeniaceae</tp:taxon-name-part></tp:taxon-name>) (<xref ref-type="bibr" rid="B8">Fernando et al. 2008</xref>; <xref ref-type="bibr" rid="B1">Amoroso and Aspiras 2011</xref>).</p><fig id="F1" position="float" orientation="portrait"><label>Figure 1.</label><caption><p><italic><tp:taxon-name><tp:taxon-name-part taxon-name-part-type="genus" reg="Medinilla">Medinilla</tp:taxon-name-part><tp:taxon-name-part taxon-name-part-type="species" reg="theresae">theresae</tp:taxon-name-part></tp:taxon-name></italic> Fernando <bold>A</bold> Habitat at type locality, dwarf forest on ultramafic soils, <italic>c.</italic> 840 m elevation, Mt Redondo with Mt Kambinliw in the background <bold>B</bold> Terrestrial, erect growth habit <bold>C</bold> Leafy branch showing leaves arranged in a whorl and secondary veins faintly visible on adaxial surface <bold>D</bold> Dried leaf showing adaxial surface with distinct pair of secondary veins <bold>E</bold> Abaxial surface of same leaf in D without the distinct pair of secondary veins. <bold>B, D, E</bold> from <italic>Fernando 3831</italic> (LBC), <bold>C</bold> from <italic>Fernando 4166</italic> (LBC). Scale bars: 10 cm (<bold>B</bold>); 2 cm (<bold>C–E</bold>). All photos by Edwino S. Fernando.</p></caption><graphic xmlns:xlink="http://www.w3.org/1999/xlink" xlink:href="phytokeys-113-145-g001.jpg" position="float" orientation="portrait" xlink:type="simple" id="oo_249843.jpg"/></fig><p>The small trees and shrubs associated with <italic><tp:taxon-name><tp:taxon-name-part taxon-name-part-type="genus" reg="Medinilla">Medinilla</tp:taxon-name-part><tp:taxon-name-part taxon-name-part-type="species" reg="theresae">theresae</tp:taxon-name-part></tp:taxon-name></italic> at the type locality on Dinagat Island include, among many others, <italic><tp:taxon-name><tp:taxon-name-part taxon-name-part-type="genus" reg="Leptospermum">Leptospermum</tp:taxon-name-part><tp:taxon-name-part taxon-name-part-type="species" reg="amboinense">amboinense</tp:taxon-name-part></tp:taxon-name></italic> Blume (<tp:taxon-name><tp:taxon-name-part taxon-name-part-type="family">Myrtaceae</tp:taxon-name-part></tp:taxon-name>), <italic><tp:taxon-name><tp:taxon-name-part taxon-name-part-type="genus" reg="Psychotria">Psychotria</tp:taxon-name-part><tp:taxon-name-part taxon-name-part-type="species" reg="surigaoensis">surigaoensis</tp:taxon-name-part></tp:taxon-name></italic> Sohmer &amp; A.P.Davis (<tp:taxon-name><tp:taxon-name-part taxon-name-part-type="family">Rubiaceae</tp:taxon-name-part></tp:taxon-name>), <italic><tp:taxon-name><tp:taxon-name-part taxon-name-part-type="genus" reg="Scaevola">Scaevola</tp:taxon-name-part><tp:taxon-name-part taxon-name-part-type="species" reg="micrantha">micrantha</tp:taxon-name-part></tp:taxon-name></italic>, <italic><tp:taxon-name><tp:taxon-name-part taxon-name-part-type="genus" reg="Rhodomyrtus">Rhodomyrtus</tp:taxon-name-part><tp:taxon-name-part taxon-name-part-type="species" reg="surigaoensis">surigaoensis</tp:taxon-name-part></tp:taxon-name></italic> Elmer (<tp:taxon-name><tp:taxon-name-part taxon-name-part-type="family">Myrtaceae</tp:taxon-name-part></tp:taxon-name>), <italic><tp:taxon-name><tp:taxon-name-part taxon-name-part-type="genus" reg="Calophyllum">Calophyllum</tp:taxon-name-part><tp:taxon-name-part taxon-name-part-type="species" reg="cucculatum">cucculatum</tp:taxon-name-part></tp:taxon-name></italic> Merr. (<tp:taxon-name><tp:taxon-name-part taxon-name-part-type="family">Calophyllaceae</tp:taxon-name-part></tp:taxon-name>), <italic><tp:taxon-name><tp:taxon-name-part taxon-name-part-type="genus" reg="Ternstroemia">Ternstroemia</tp:taxon-name-part><tp:taxon-name-part taxon-name-part-type="species" reg="gitingensis">gitingensis</tp:taxon-name-part></tp:taxon-name></italic> Elmer (<tp:taxon-name><tp:taxon-name-part taxon-name-part-type="family">Pentaphylacaceae</tp:taxon-name-part></tp:taxon-name>), <italic><tp:taxon-name><tp:taxon-name-part taxon-name-part-type="genus" reg="Fagraea">Fagraea</tp:taxon-name-part><tp:taxon-name-part taxon-name-part-type="species" reg="gitingensis">gitingensis</tp:taxon-name-part></tp:taxon-name></italic> Elmer (<tp:taxon-name><tp:taxon-name-part taxon-name-part-type="family">Gentianaceae</tp:taxon-name-part></tp:taxon-name>), <italic><tp:taxon-name><tp:taxon-name-part taxon-name-part-type="genus" reg="Gardenia">Gardenia</tp:taxon-name-part><tp:taxon-name-part taxon-name-part-type="species" reg="barnesii">barnesii</tp:taxon-name-part></tp:taxon-name></italic> Merr. (<tp:taxon-name><tp:taxon-name-part taxon-name-part-type="family">Rubiaceae</tp:taxon-name-part></tp:taxon-name>), <italic><tp:taxon-name><tp:taxon-name-part taxon-name-part-type="genus" reg="Timonius">Timonius</tp:taxon-name-part><tp:taxon-name-part taxon-name-part-type="species" reg="valetonii">valetonii</tp:taxon-name-part></tp:taxon-name></italic> Elmer (<tp:taxon-name><tp:taxon-name-part taxon-name-part-type="family">Rubiaceae</tp:taxon-name-part></tp:taxon-name>), <italic><tp:taxon-name><tp:taxon-name-part taxon-name-part-type="genus" reg="Dacrydium">Dacrydium</tp:taxon-name-part><tp:taxon-name-part taxon-name-part-type="species" reg="beccari">beccari</tp:taxon-name-part></tp:taxon-name></italic> Parl. (<tp:taxon-name><tp:taxon-name-part taxon-name-part-type="family">Podocarpaceae</tp:taxon-name-part></tp:taxon-name>), <italic><tp:taxon-name><tp:taxon-name-part taxon-name-part-type="genus" reg="Falcatifolium">Falcatifolium</tp:taxon-name-part><tp:taxon-name-part taxon-name-part-type="species" reg="gruezoi">gruezoi</tp:taxon-name-part></tp:taxon-name></italic> de Laub. (<tp:taxon-name><tp:taxon-name-part taxon-name-part-type="family">Podocarpaceae</tp:taxon-name-part></tp:taxon-name>), and various species of <italic><tp:taxon-name><tp:taxon-name-part taxon-name-part-type="genus" reg="Syzygium">Syzygium</tp:taxon-name-part></tp:taxon-name></italic> (<tp:taxon-name><tp:taxon-name-part taxon-name-part-type="family">Myrtaceae</tp:taxon-name-part></tp:taxon-name>). There are also vines such as <italic><tp:taxon-name><tp:taxon-name-part taxon-name-part-type="genus" reg="Dischidia">Dischidia</tp:taxon-name-part><tp:taxon-name-part taxon-name-part-type="species" reg="major">major</tp:taxon-name-part></tp:taxon-name></italic> (Vahl) Merr. (<tp:taxon-name><tp:taxon-name-part taxon-name-part-type="family">Apocynaceae</tp:taxon-name-part></tp:taxon-name>), <italic><tp:taxon-name><tp:taxon-name-part taxon-name-part-type="genus" reg="Flagellaria">Flagellaria</tp:taxon-name-part><tp:taxon-name-part taxon-name-part-type="species" reg="indica">indica</tp:taxon-name-part></tp:taxon-name></italic> L. (<tp:taxon-name><tp:taxon-name-part taxon-name-part-type="family">Flagellariaceae</tp:taxon-name-part></tp:taxon-name>), <italic><tp:taxon-name><tp:taxon-name-part taxon-name-part-type="genus" reg="Nepenthes">Nepenthes</tp:taxon-name-part><tp:taxon-name-part taxon-name-part-type="species" reg="mindanaoensis">mindanaoensis</tp:taxon-name-part></tp:taxon-name></italic> Sh.Kurata (<tp:taxon-name><tp:taxon-name-part taxon-name-part-type="family">Nepenthaceae</tp:taxon-name-part></tp:taxon-name>), and species of <italic><tp:taxon-name><tp:taxon-name-part taxon-name-part-type="genus" reg="Freycinetia">Freycinetia</tp:taxon-name-part></tp:taxon-name></italic> (<tp:taxon-name><tp:taxon-name-part taxon-name-part-type="family">Pandanaceae</tp:taxon-name-part></tp:taxon-name>).</p></tp:treatment-sec><tp:treatment-sec sec-type="distribution" id="SECID0E5EAE"><title>Distribution.</title><p>Thus far, this new species is known only from Mt Redondo on Dinagat Island and Mt Hamiguitan in the Pujada Peninsula on Mindanao Island, Philippines. Dinagat Island, Surigao del Norte Province, and the Pujada Peninsula form part of the same belt of the Eastern Philippine Cretaceous ophiolite and ophiolite complexes (<xref ref-type="bibr" rid="B2">Balce et al. 1976</xref>; <xref ref-type="bibr" rid="B22">Yumul et al. 2003</xref>, <xref ref-type="bibr" rid="B21">2008</xref>; <xref ref-type="bibr" rid="B20">Tamayo et al. 2004</xref>) that are now large areas of ultramafic landscapes with metallic ore deposits (e.g., iron, nickel, chromium) and hosting a unique type of forest formation (<xref ref-type="bibr" rid="B8">Fernando et al. 2008</xref>).</p><!--PageBreak--><!--PageBreak--></tp:treatment-sec><tp:treatment-sec sec-type="etymology" id="SECID0E1FAE"><title>Etymology.</title><p>This beautiful new species is named in honor of Dr Theresa Mundita S. Lim, former Director of the Biodiversity Management Bureau, Department of Environment and Natural Resources of the Philippines, and now Executive Director of the ASEAN Centre for Biodiversity, whose dedication and commitment to protecting Philippine biodiversity is admirable. Director Lim has also been active in the international biodiversity conservation sector.</p></tp:treatment-sec><tp:treatment-sec sec-type="notes" id="SECID0E6FAE"><title>Notes.</title><p>In the glabrous nature of the plant and whorled leaves, this new species belongs in Group 1 of <xref ref-type="bibr" rid="B19">Regalado (1995)</xref> being most similar to <italic><tp:taxon-name><tp:taxon-name-part taxon-name-part-type="genus" reg="Medinilla">Medinilla</tp:taxon-name-part><tp:taxon-name-part taxon-name-part-type="species" reg="pendula">pendula</tp:taxon-name-part></tp:taxon-name></italic> Merr. (<xref ref-type="bibr" rid="B12">Merrill 1905</xref>) under which <xref ref-type="bibr" rid="B19">Regalado (1995)</xref> reduced to synonymy four species viz., <italic><tp:taxon-name><tp:taxon-name-part taxon-name-part-type="genus" reg="Medinilla">Medinilla</tp:taxon-name-part><tp:taxon-name-part taxon-name-part-type="species" reg="elmeri">elmeri</tp:taxon-name-part></tp:taxon-name></italic> Merr. from Mt Sto. Tomas, Benguet Province, Luzon Island (<xref ref-type="bibr" rid="B5">Elmer 1911</xref>); <italic><tp:taxon-name><tp:taxon-name-part taxon-name-part-type="genus" reg="Medinilla">Medinilla</tp:taxon-name-part><tp:taxon-name-part taxon-name-part-type="species" reg="subsessilis">subsessilis</tp:taxon-name-part></tp:taxon-name></italic> Merr. from Melamey, Bontoc, Luzon Island (<xref ref-type="bibr" rid="B13">Merrill 1912</xref>); <italic><tp:taxon-name><tp:taxon-name-part taxon-name-part-type="genus" reg="Medinilla">Medinilla</tp:taxon-name-part><tp:taxon-name-part taxon-name-part-type="species" reg="gitingensis">gitingensis</tp:taxon-name-part></tp:taxon-name></italic> Elmer from Mt Giting-giting, Sibuyan Island (<xref ref-type="bibr" rid="B5">Elmer 1911</xref>); and <italic><tp:taxon-name><tp:taxon-name-part taxon-name-part-type="genus" reg="Medinilla">Medinilla</tp:taxon-name-part><tp:taxon-name-part taxon-name-part-type="species" reg="merrillii">merrillii</tp:taxon-name-part></tp:taxon-name></italic> Elmer from Mt Apo, Mindanao Island (<xref ref-type="bibr" rid="B5">Elmer 1911</xref>). Of these, our new species is most similar to <italic><tp:taxon-name><tp:taxon-name-part taxon-name-part-type="genus" reg="Medinilla">Medinilla</tp:taxon-name-part><tp:taxon-name-part taxon-name-part-type="species" reg="merrillii">merrillii</tp:taxon-name-part></tp:taxon-name></italic> in its non-setose nodes and 3-plinerved leaves, but differs in its terrestrial, erect habit, leaf secondary veins distinct on adaxial side only, cauline inflorescences arising from leafless nodes, shorter inflorescence, and straight anthers. It is also similar to <italic><tp:taxon-name><tp:taxon-name-part taxon-name-part-type="genus" reg="Medinilla">Medinilla</tp:taxon-name-part><tp:taxon-name-part taxon-name-part-type="species" reg="gitingensis">gitingensis</tp:taxon-name-part></tp:taxon-name></italic> in its terrestrial, erect habit, non-setose nodes, and 3-plinerved leaves, but differs in its leaf secondary veins distinct on adaxial side only, shorter cauline and sometimes axillary inflorescences, rounded flower buds, and straight anthers (see Table <xref ref-type="table" rid="T1">1</xref>). <italic><tp:taxon-name><tp:taxon-name-part taxon-name-part-type="genus" reg="Medinilla">Medinilla</tp:taxon-name-part><tp:taxon-name-part taxon-name-part-type="species" reg="theresae">theresae</tp:taxon-name-part></tp:taxon-name></italic> can be readily distinguished by the combination of whorled leaves and non-terminal pendulous inflorescences.</p><table-wrap id="T1" position="float" orientation="portrait"><label>Table 1.</label><caption><p>Diagnostic characters separating <italic><tp:taxon-name><tp:taxon-name-part taxon-name-part-type="genus" reg="Medinilla">Medinilla</tp:taxon-name-part><tp:taxon-name-part taxon-name-part-type="species" reg="theresae">theresae</tp:taxon-name-part></tp:taxon-name></italic> from species in the <italic><tp:taxon-name><tp:taxon-name-part taxon-name-part-type="genus" reg="Medinilla">Medinilla</tp:taxon-name-part><tp:taxon-name-part taxon-name-part-type="species" reg="pendula">pendula</tp:taxon-name-part></tp:taxon-name></italic> complex.</p></caption><table id="TID0E1LAC" rules="all"><tbody><tr><th rowspan="1" colspan="1"/><th rowspan="1" colspan="1">
                    <italic><tp:taxon-name>
                        <tp:taxon-name-part taxon-name-part-type="genus" reg="Medinilla">Medinilla</tp:taxon-name-part>
                        <tp:taxon-name-part taxon-name-part-type="species" reg="theresae">theresae</tp:taxon-name-part>
                      </tp:taxon-name></italic>
                  </th><th rowspan="1" colspan="1">
                    <italic><tp:taxon-name>
                        <tp:taxon-name-part taxon-name-part-type="genus" reg="Medinilla">Medinilla</tp:taxon-name-part>
                        <tp:taxon-name-part taxon-name-part-type="species" reg="merrillii">merrillii</tp:taxon-name-part>
                      </tp:taxon-name></italic>
                  </th><th rowspan="1" colspan="1">
                    <italic><tp:taxon-name>
                        <tp:taxon-name-part taxon-name-part-type="genus" reg="Medinilla">Medinilla</tp:taxon-name-part>
                        <tp:taxon-name-part taxon-name-part-type="species" reg="gitingensis">gitingensis</tp:taxon-name-part>
                      </tp:taxon-name></italic>
                  </th><th rowspan="1" colspan="1">
                    <italic><tp:taxon-name><tp:taxon-name-part taxon-name-part-type="genus" reg="Medinilla">Medinilla</tp:taxon-name-part><tp:taxon-name-part taxon-name-part-type="species" reg="pendula">pendula</tp:taxon-name-part></tp:taxon-name> (s.str.)</italic>
                  </th></tr><tr><td rowspan="1" colspan="1">Stem diameter (cm)</td><td rowspan="1" colspan="1">1−2</td><td rowspan="1" colspan="1">3</td><td rowspan="1" colspan="1">7.5</td><td rowspan="1" colspan="1">–</td></tr><tr><td rowspan="1" colspan="1">Nodes</td><td rowspan="1" colspan="1">not setose</td><td rowspan="1" colspan="1">not setose</td><td rowspan="1" colspan="1">not setose</td><td rowspan="1" colspan="1">setose</td></tr><tr><td rowspan="1" colspan="1">Number of leaves per node</td><td rowspan="1" colspan="1">3−4</td><td rowspan="1" colspan="1">several, 3−5</td><td rowspan="1" colspan="1">3</td><td rowspan="1" colspan="1">4 or 5</td></tr><tr><td rowspan="1" colspan="1">Petiole (mm)</td><td rowspan="1" colspan="1">5−20</td><td rowspan="1" colspan="1">17−20</td><td rowspan="1" colspan="1">15−25</td><td rowspan="1" colspan="1">10−15(−20)</td></tr><tr><td rowspan="1" colspan="1">Lamina shape</td><td rowspan="1" colspan="1">lanceolate</td><td rowspan="1" colspan="1">narrowly elliptic</td><td rowspan="1" colspan="1">narrowly elliptic</td><td rowspan="1" colspan="1">narrowly elliptic</td></tr><tr><td rowspan="1" colspan="1">Leaf venation (based on dried specimens)</td><td rowspan="1" colspan="1">3-plinerved; secondary veins distinct on adaxial side only</td><td rowspan="1" colspan="1">3-plinerved; secondary veins distinct on both sides</td><td rowspan="1" colspan="1">3-plinerved; secondary veins distinct on both sides</td><td rowspan="1" colspan="1">generally 5-, rarely7-plinerved; secondary veins distinct on both sides</td></tr><tr><td rowspan="1" colspan="1">Inflorescence position</td><td rowspan="1" colspan="1">cauline, not terminal, arising from leafless or leafy nodes</td><td rowspan="1" colspan="1">axillary</td><td rowspan="1" colspan="1">terminal</td><td rowspan="1" colspan="1">terminal, sometimes axillary</td></tr><tr><td rowspan="1" colspan="1">Inflorescence length (cm)</td><td rowspan="1" colspan="1">7</td><td rowspan="1" colspan="1">20</td><td rowspan="1" colspan="1">10−20</td><td rowspan="1" colspan="1">12−25</td></tr><tr><td rowspan="1" colspan="1">Flower in bud</td><td rowspan="1" colspan="1">± rounded</td><td rowspan="1" colspan="1">± rounded</td><td rowspan="1" colspan="1">pointed</td><td rowspan="1" colspan="1">± rounded</td></tr><tr><td rowspan="1" colspan="1">Anthers</td><td rowspan="1" colspan="1">straight</td><td rowspan="1" colspan="1">curved</td><td rowspan="1" colspan="1">curved</td><td rowspan="1" colspan="1">curved</td></tr></tbody></table></table-wrap><!--PageBreak--><p>The cauline and many-flowered inflorescences also puts this new species in <xref ref-type="bibr" rid="B19">Regalado’s (1995)</xref> Group 5 where it is most similar to <italic><tp:taxon-name><tp:taxon-name-part taxon-name-part-type="genus" reg="Medinilla">Medinilla</tp:taxon-name-part><tp:taxon-name-part taxon-name-part-type="species" reg="aurantiflora">aurantiflora</tp:taxon-name-part></tp:taxon-name></italic><xref ref-type="bibr" rid="B5">Elmer (1911)</xref> from Negros, Panay, and Sibuyan Islands in its erect habit and 4-merous flowers, but our new species is distinguishable by its ternate to quaternate smaller leaves, shorter hypanthia, and straight anthers. The combination of terrestrial erect habit and cauline, many-flowered inflorescences is also known in <italic><tp:taxon-name><tp:taxon-name-part taxon-name-part-type="genus" reg="Medinilla">Medinilla</tp:taxon-name-part><tp:taxon-name-part taxon-name-part-type="species" reg="lagunae">lagunae</tp:taxon-name-part></tp:taxon-name></italic> S.Vidal and in <italic><tp:taxon-name><tp:taxon-name-part taxon-name-part-type="genus" reg="Medinilla">Medinilla</tp:taxon-name-part><tp:taxon-name-part taxon-name-part-type="species" reg="philippensis">philippensis</tp:taxon-name-part></tp:taxon-name></italic> (Cham. &amp; Schtdl.) Merr., the latter was synonymized by <xref ref-type="bibr" rid="B19">Regalado (1995)</xref> under <italic><tp:taxon-name><tp:taxon-name-part taxon-name-part-type="genus" reg="Medinilla">Medinilla</tp:taxon-name-part><tp:taxon-name-part taxon-name-part-type="species" reg="venosa">venosa</tp:taxon-name-part></tp:taxon-name></italic> (Blume) Blume but recommended by <xref ref-type="bibr" rid="B18">Quakenbush (2016)</xref> to be reinstated as a distinct species. In all these species, the leaves are 7−11-plinerved, while in <italic><tp:taxon-name><tp:taxon-name-part taxon-name-part-type="genus" reg="Medinilla">Medinilla</tp:taxon-name-part><tp:taxon-name-part taxon-name-part-type="species" reg="theresae">theresae</tp:taxon-name-part></tp:taxon-name></italic> they are 3-plinerved. Elsewhere in Southeast Asia, the terrestrial erect habit and cauline, many-flowered inflorescences is also known in <italic><tp:taxon-name><tp:taxon-name-part taxon-name-part-type="genus" reg="Medinilla">Medinilla</tp:taxon-name-part><tp:taxon-name-part taxon-name-part-type="species" reg="tapete-magicum">tapete-magicum</tp:taxon-name-part></tp:taxon-name></italic> Cámara-Leret &amp; Veldk. (<xref ref-type="bibr" rid="B4">Cámara-Leret and Veldkamp 2011</xref>) from Sulawesi. However, in this species the flowers are 5-merous and borne on very compact inflorescences arising from the stem at or near ground level forming a dense mat around the base of the plant.</p><p>Two other species of <italic><tp:taxon-name><tp:taxon-name-part taxon-name-part-type="genus" reg="Medinilla">Medinilla</tp:taxon-name-part></tp:taxon-name></italic> also grow in the Mt Redondo area of Dinagat Island (<xref ref-type="bibr" rid="B6">Fernando et al. 2017</xref>). At about the same elevation as the new species described here is one referable to <italic><tp:taxon-name><tp:taxon-name-part taxon-name-part-type="genus" reg="Medinilla">Medinilla</tp:taxon-name-part><tp:taxon-name-part taxon-name-part-type="species" reg="myrtiformis">myrtiformis</tp:taxon-name-part></tp:taxon-name></italic> (Naudin) Triana, an epiphytic shrub with prominently divaricate branches and opposite leaves, widespread in most upper montane rain forests in the Philippines and is also known from Sulawesi and Moluccas (<xref ref-type="bibr" rid="B19">Regalado 1995</xref>). On the lower slopes of the mountain at 300−650 m elevation is the scandent <italic><tp:taxon-name><tp:taxon-name-part taxon-name-part-type="genus" reg="Medinilla">Medinilla</tp:taxon-name-part><tp:taxon-name-part taxon-name-part-type="species" reg="quadrifolia">quadrifolia</tp:taxon-name-part></tp:taxon-name></italic> (Blume) Blume, regarded as a widespread and highly variable, polymorphic species (<xref ref-type="bibr" rid="B19">Regalado 1995</xref>).</p><p>In the Surigao del Norte area, at low elevations (<italic>c.</italic> 150 m), also on ultramafic soils, ternate to quaternate and 3-plinerved leaves are also known in <italic><tp:taxon-name><tp:taxon-name-part taxon-name-part-type="genus" reg="Medinilla">Medinilla</tp:taxon-name-part><tp:taxon-name-part taxon-name-part-type="species" reg="surigaoensis">surigaoensis</tp:taxon-name-part></tp:taxon-name></italic><!--PageBreak-->Regalado, a species belonging to Group 6 (<xref ref-type="bibr" rid="B19">Regalado 1995</xref>). However, this species is an epiphytic scandent shrub and has generally smaller leaves that are ovate to elliptic-obovate and with secondary veins distinct on both surfaces of the lamina, sulcate branchlets, and the fruits have prominent outgrowths or protuberances on the surface. It is uncertain if this species is an ultramafic endemic as <xref ref-type="bibr" rid="B19">Regalado (1995)</xref> also recorded it from Luzon and Polillo Islands.</p><p><italic><tp:taxon-name><tp:taxon-name-part taxon-name-part-type="genus" reg="Medinilla">Medinilla</tp:taxon-name-part><tp:taxon-name-part taxon-name-part-type="species" reg="palawanensis">palawanensis</tp:taxon-name-part></tp:taxon-name></italic> Regalado was earlier described as an edaphic endemic on ultramafic rock slopes on Mt Beaufort near Puerto Princesa in Palawan (<xref ref-type="bibr" rid="B19">Regalado 1995</xref>). However, since then this epiphytic shrub has been found on nearby Mt Cleopatra, not an ultramafic site (J.P. Quakenbush, personal observation). <italic><tp:taxon-name><tp:taxon-name-part taxon-name-part-type="genus" reg="Medinilla">Medinilla</tp:taxon-name-part><tp:taxon-name-part taxon-name-part-type="species" reg="capitata">capitata</tp:taxon-name-part></tp:taxon-name></italic> Merr. and <italic><tp:taxon-name><tp:taxon-name-part taxon-name-part-type="genus" reg="Medinilla">Medinilla</tp:taxon-name-part><tp:taxon-name-part taxon-name-part-type="species" reg="ferruginea">ferruginea</tp:taxon-name-part></tp:taxon-name></italic> Merr. were both originally described from ultramafic soils at low elevations on Dinagat Island (<xref ref-type="bibr" rid="B15">Merrill 1920</xref>). <italic><tp:taxon-name><tp:taxon-name-part taxon-name-part-type="genus" reg="Medinilla">M.</tp:taxon-name-part><tp:taxon-name-part taxon-name-part-type="species" reg="capitata">capitata</tp:taxon-name-part></tp:taxon-name></italic> has now also been recorded from likely an ultramafic site in Samar (<xref ref-type="bibr" rid="B17">Pelser et al. 2011</xref>) and there are additional herbarium records in PNH. Similarly, for <italic><tp:taxon-name><tp:taxon-name-part taxon-name-part-type="genus" reg="Medinilla">M.</tp:taxon-name-part><tp:taxon-name-part taxon-name-part-type="species" reg="ferruginea">ferruginea</tp:taxon-name-part></tp:taxon-name></italic> there are specimens at PUH (from Surigao, Mindanao) and MICH (from Camarines, Luzon), as well as, records from <xref ref-type="bibr" rid="B17">Pelser et al. (2011)</xref> in southern Samar that may possibly correlate with ultramafic soils. Further field work in these sites is needed to confirm the restriction of these two species to such edaphic conditions. <italic><tp:taxon-name><tp:taxon-name-part taxon-name-part-type="genus" reg="Medinilla">M.</tp:taxon-name-part><tp:taxon-name-part taxon-name-part-type="species" reg="gitingensis">gitingensis</tp:taxon-name-part></tp:taxon-name></italic>, although presently treated as <italic><tp:taxon-name><tp:taxon-name-part taxon-name-part-type="genus" reg="Medinilla">M.</tp:taxon-name-part><tp:taxon-name-part taxon-name-part-type="species" reg="pendula">pendula</tp:taxon-name-part></tp:taxon-name></italic>, was only known from an ultramafic location. No Philippine species of <italic><tp:taxon-name><tp:taxon-name-part taxon-name-part-type="genus" reg="Medinilla">Medinilla</tp:taxon-name-part></tp:taxon-name></italic> are otherwise known by us to be endemic to ultramafic soils.</p></tp:treatment-sec><tp:treatment-sec sec-type="conservation status" id="SECID0EE1AE"><title>Conservation status.</title><p><italic><tp:taxon-name><tp:taxon-name-part taxon-name-part-type="genus" reg="Medinilla">Medinilla</tp:taxon-name-part><tp:taxon-name-part taxon-name-part-type="species" reg="theresae">theresae</tp:taxon-name-part></tp:taxon-name></italic> is an edaphic-endemic, thus far restricted to forests on ultramafic soils at elevations of <italic>c.</italic> 700−1326 m. The species is known only from two locations, Mt Redondo and Mt Hamiguitan, over 400 km apart. Using the <!--PageBreak-->online GeoCAT conservation assessment tool (<ext-link xmlns:xlink="http://www.w3.org/1999/xlink" xlink:type="simple" ext-link-type="uri" xlink:href="http://geocat.kew.org/">http://geocat.kew.org/</ext-link>) with the default 2 × 2 km grid calculated an EOO (extent of occurrence) of more than 100 km<sup>2</sup> but less than 5,000 km<sup>2</sup> and AOO (area of occupancy) of 16 km<sup>2</sup> which are thresholds for the Endangered category (<xref ref-type="bibr" rid="B9">IUCN 2012</xref>). Following <xref ref-type="bibr" rid="B9">IUCN (2012)</xref> and the <italic>Guidelines for Using the IUCN Red List Categories and Criteria</italic> (<xref ref-type="bibr" rid="B10">IUCN Standards and Petitions Subcommittee 2017</xref>), we regard this species as Endangered [EN B1+2ab(ii,iii,v)]. In both the two currently known locations of this species a continuing decline is inferred in area of occupancy, the area, extent and/or quality of habitat, and number of mature individuals. On Mt Redondo, the dwarf forest is within a mineral reservation that was previously subject to open pit mining for the heavy metal chromium. If mining is allowed to continue here, the species will be at high risk. Mt Hamiguitan, on the other hand, is a declared protected area, formally known as the Mt Hamiguitan Range Wildlife Sanctuary (MHRWS) and is a UNESCO World Heritage Site which may provide the species with some protection. MHRWS is popular site for nature trekking enthusiasts, but some hiking trails lead through the pygmy forest where this species occurs.</p><fig id="F2" position="float" orientation="portrait"><label>Figure 2.</label><caption><p><italic><tp:taxon-name><tp:taxon-name-part taxon-name-part-type="genus" reg="Medinilla">Medinilla</tp:taxon-name-part><tp:taxon-name-part taxon-name-part-type="species" reg="theresae">theresae</tp:taxon-name-part></tp:taxon-name></italic> Fernando <bold>A</bold> Pendulous inflorescences arising from nodes near base of main stem and showing flower buds with rounded tips <bold>B</bold> Inflorescence with buds and open flowers <bold>C</bold> Close up of open flower. <bold>A</bold> from <italic>Fernando 4166</italic> (LBC) <bold>B, C</bold> from <italic>Fernando 3831</italic> (LBC). Scale bars: 1 cm (<bold>A</bold>); 8 mm (<bold>B</bold>); 2 mm (<bold>C</bold>). All photos by Edwino S. Fernando.</p></caption><graphic xmlns:xlink="http://www.w3.org/1999/xlink" xlink:href="phytokeys-113-145-g002.jpg" position="float" orientation="portrait" xlink:type="simple" id="oo_249846.jpg"/></fig><fig id="F3" position="float" orientation="portrait"><label>Figure 3.</label><caption><p><italic><tp:taxon-name><tp:taxon-name-part taxon-name-part-type="genus" reg="Medinilla">Medinilla</tp:taxon-name-part><tp:taxon-name-part taxon-name-part-type="species" reg="theresae">theresae</tp:taxon-name-part></tp:taxon-name></italic> Fernando <bold>A</bold> Young infructescence showing light green fruits with bright red calyx rim <bold>B</bold> Mature purplish-black fruits <bold>C</bold> Seedling showing foliaceus cotyledons and first two pairs of eophylls, <italic>c.</italic> 20 weeks old, grown in nursery from seed of <italic>Fernando 3831</italic>. <bold>A</bold> from <italic>Fernando 4217</italic> (LBC) <bold>B</bold> from <italic>Fernando 3831</italic> (LBC). Scale bars: 1 cm (<bold>A, B</bold>); 2 mm (<bold>C</bold>). All photos by Edwino S. Fernando.</p></caption><graphic xmlns:xlink="http://www.w3.org/1999/xlink" xlink:href="phytokeys-113-145-g003.jpg" position="float" orientation="portrait" xlink:type="simple" id="oo_249848.jpg"/></fig><fig id="F4" position="float" orientation="portrait"><label>Figure 4.</label><caption><p><italic><tp:taxon-name><tp:taxon-name-part taxon-name-part-type="genus" reg="Medinilla">Medinilla</tp:taxon-name-part><tp:taxon-name-part taxon-name-part-type="species" reg="theresae">theresae</tp:taxon-name-part></tp:taxon-name></italic> Fernando <bold>A</bold> Habitat on Mt Hamiguitan, forest on ultramafic soils, <italic>c.</italic> 1200 m elevation <bold>B</bold> Plant on Mt Hamiguitan with branch showing node with four leaves in a whorl and a pair of pendulous inflorescences. <bold>A</bold> photo by Edwino S. Fernando <bold>B</bold> photo by Leonard L. Co.</p></caption><graphic xmlns:xlink="http://www.w3.org/1999/xlink" xlink:href="phytokeys-113-145-g004.jpg" position="float" orientation="portrait" xlink:type="simple" id="oo_249849.jpg"/></fig></tp:treatment-sec><ref-list><ref id="B17"><mixed-citation xmlns:xlink="http://www.w3.org/1999/xlink" xlink:type="simple"><person-group><name name-style="western"><surname>Pelser</surname><given-names>PB</given-names></name><name name-style="western"><surname>Barcelona</surname><given-names>JF</given-names></name><name name-style="western"><surname>Nickrent</surname><given-names>DL</given-names></name></person-group> (Eds) (<year>2011</year> onwards) <source>Co’s Digital Flora of the Philippines.</source><ext-link xlink:type="simple" ext-link-type="uri" xlink:href="http://www.philippineplants.org">http://www.philippineplants.org</ext-link> [accessed 14.11.2018]</mixed-citation></ref><ref id="B6"><mixed-citation xmlns:xlink="http://www.w3.org/1999/xlink" xlink:type="simple"><person-group><name name-style="western"><surname>Fernando</surname><given-names>ES</given-names></name><name name-style="western"><surname>Arbolonio</surname><given-names>RB</given-names></name><name name-style="western"><surname>Lillo</surname><given-names>EP</given-names></name></person-group> (<year>2017</year>) Forest Flora of Dinagat Island: An Introductory Guide. Department of Environment and Natural Resources (DENR), Philippines, 1–128.</mixed-citation></ref><ref id="B1"><mixed-citation xmlns:xlink="http://www.w3.org/1999/xlink" xlink:type="simple"><person-group><name name-style="western"><surname>Amoroso</surname><given-names>VB</given-names></name><name name-style="western"><surname>Aspiras</surname><given-names>RA</given-names></name></person-group> (<year>2011</year>) <article-title>Hamiguitan Range: A sanctuary of native flora.</article-title><source>Saudi Journal of Biological Sciences</source><volume>18</volume>(<issue>1</issue>): <fpage>7</fpage>–<lpage>15</lpage>. <ext-link xlink:type="simple" ext-link-type="doi" xlink:href="10.1016/j.sjbs.2010.07.003">https://doi.org/10.1016/j.sjbs.2010.07.003</ext-link></mixed-citation></ref><ref id="B8"><mixed-citation xmlns:xlink="http://www.w3.org/1999/xlink" xlink:type="simple"><person-group><name name-style="western"><surname>Fernando</surname><given-names>ES</given-names></name><name name-style="western"><surname>Suh</surname><given-names>MH</given-names></name><name name-style="western"><surname>Lee</surname><given-names>J</given-names></name><name name-style="western"><surname>Lee</surname><given-names>DK</given-names></name></person-group> (<year>2008</year>) Forest Formations of the Philippines. ASEAN- Korea Environmental Cooperation Unit, Seoul National University, Korea, 1–232.</mixed-citation></ref><ref id="B2"><mixed-citation xmlns:xlink="http://www.w3.org/1999/xlink" xlink:type="simple"><person-group><name name-style="western"><surname>Balce</surname><given-names>GR</given-names></name><name name-style="western"><surname>Alcantara</surname><given-names>PH</given-names></name><name name-style="western"><surname>Morante</surname><given-names>EM</given-names></name><name name-style="western"><surname>Almogela</surname><given-names>DH</given-names></name></person-group> (<year>1976</year>) Tectonic Framework of the Philippine Archipelago (A Review). Philippine Bureau of Mines Report, Manila, 1–59.</mixed-citation></ref><ref id="B22"><mixed-citation xmlns:xlink="http://www.w3.org/1999/xlink" xlink:type="simple"><person-group><name name-style="western"><surname>Yumul</surname><given-names>Jr GP</given-names></name><name name-style="western"><surname>Dimalanta</surname><given-names>CB</given-names></name><name name-style="western"><surname>Maglambayan</surname><given-names>VB</given-names></name><name name-style="western"><surname>Tamayo</surname><given-names>Jr RA</given-names></name></person-group> (<year>2003</year>) <article-title>Mineralization controls in island arc settings: Insights from Philippine metallic deposits.</article-title><source>Gondwana Research</source><volume>6</volume>(<issue>4</issue>): <fpage>767</fpage>–<lpage>776</lpage>. <ext-link xlink:type="simple" ext-link-type="doi" xlink:href="10.1016/S1342-937X(05)71023-6">https://doi.org/10.1016/S1342-937X(05)71023-6</ext-link></mixed-citation></ref><ref id="B21"><mixed-citation xmlns:xlink="http://www.w3.org/1999/xlink" xlink:type="simple"><person-group><name name-style="western"><surname>Yumul</surname><given-names>Jr GP</given-names></name><name name-style="western"><surname>Dimalanta</surname><given-names>CB</given-names></name><name name-style="western"><surname>Maglambayan</surname><given-names>VB</given-names></name><name name-style="western"><surname>Marquez</surname><given-names>EJ</given-names></name></person-group> (<year>2008</year>) <article-title>Tectonic setting of a composite terrane: A review of the Philippine island arc system.</article-title><source>Geosciences Journal</source><volume>12</volume>(<issue>1</issue>): <fpage>7</fpage>–<lpage>17</lpage>. <ext-link xlink:type="simple" ext-link-type="doi" xlink:href="10.1007/s12303-008-0002-0">https://doi.org/10.1007/s12303-008-0002-0</ext-link></mixed-citation></ref><ref id="B20"><mixed-citation xmlns:xlink="http://www.w3.org/1999/xlink" xlink:type="simple"><person-group><name name-style="western"><surname>Tamayo</surname><given-names>Jr RA</given-names></name><name name-style="western"><surname>Maury</surname><given-names>RC</given-names></name><name name-style="western"><surname>Yumul</surname><given-names>Jr GP</given-names></name><name name-style="western"><surname>Polve</surname><given-names>M</given-names></name><name name-style="western"><surname>Cotten</surname><given-names>J</given-names></name><name name-style="western"><surname>Dimalanta</surname><given-names>CB</given-names></name><name name-style="western"><surname>Olaguera</surname><given-names>FO</given-names></name></person-group> (<year>2004</year>) <article-title>Subduction-related magmatic imprint of most Philippine ophiolites: Implications on the early geodynamic evolution of the Philippine archipelago.</article-title><source>Bulletin de la Société Géologique de France</source><volume>175</volume>(<issue>5</issue>): <fpage>443</fpage>–<lpage>460</lpage>. <ext-link xlink:type="simple" ext-link-type="doi" xlink:href="10.2113/175.5.443">https://doi.org/10.2113/175.5.443</ext-link></mixed-citation></ref><ref id="B19"><mixed-citation xmlns:xlink="http://www.w3.org/1999/xlink" xlink:type="simple"><person-group><name name-style="western"><surname>Regalado</surname><given-names>JC</given-names></name></person-group> (<year>1995</year>) <article-title>Revision of Philippine <italic><tp:taxon-name><tp:taxon-name-part taxon-name-part-type="genus">Medinilla</tp:taxon-name-part></tp:taxon-name></italic> (<tp:taxon-name><tp:taxon-name-part taxon-name-part-type="family">Melastomataceae</tp:taxon-name-part></tp:taxon-name>).</article-title><source>Blumea</source><volume>40</volume>: <fpage>113</fpage>–<lpage>193</lpage>. <ext-link xlink:type="simple" ext-link-type="uri" xlink:href="http://www.repository.naturalis.nl/document/564939">http://www.repository.naturalis.nl/document/564939</ext-link></mixed-citation></ref><ref id="B12"><mixed-citation xmlns:xlink="http://www.w3.org/1999/xlink" xlink:type="simple"><person-group><name name-style="western"><surname>Merrill</surname><given-names>ED</given-names></name></person-group> (<year>1905</year>) <article-title>New or noteworthy Philippine plants, III.</article-title><source>Publications of the Bureau of Government Laboratories</source><volume>29</volume>: <fpage>5</fpage>–<lpage>50</lpage>.</mixed-citation></ref><ref id="B5"><mixed-citation xmlns:xlink="http://www.w3.org/1999/xlink" xlink:type="simple"><person-group><name name-style="western"><surname>Elmer</surname><given-names>ADE</given-names></name></person-group> (<year>1911</year>) <article-title>New <tp:taxon-name><tp:taxon-name-part taxon-name-part-type="family">Melastomataceae</tp:taxon-name-part></tp:taxon-name>.</article-title><source>Leaflets of Philippine Botany</source><volume>4</volume>: <fpage>1191</fpage>–<lpage>1230</lpage>.</mixed-citation></ref><ref id="B13"><mixed-citation xmlns:xlink="http://www.w3.org/1999/xlink" xlink:type="simple"><person-group><name name-style="western"><surname>Merrill</surname><given-names>ED</given-names></name></person-group> (<year>1912</year>) <article-title>Sertulum Bontocense. New or interesting plants collected in Bontoc Subprovince, Luzon, by Father Morice Vanoverbergh.</article-title><source>Philippine Journal of Science (Botany)</source><volume>7</volume>: <fpage>71</fpage>–<lpage>107</lpage>.</mixed-citation></ref><ref id="B18"><mixed-citation xmlns:xlink="http://www.w3.org/1999/xlink" xlink:type="simple"><person-group><name name-style="western"><surname>Quakenbush</surname><given-names>JP</given-names></name></person-group> (<year>2016</year>) <source>The <italic><tp:taxon-name><tp:taxon-name-part taxon-name-part-type="genus">Medinilla</tp:taxon-name-part></tp:taxon-name></italic> of Mount Makiling, Philippines.</source><publisher-name>MSc Thesis</publisher-name>, <publisher-loc>University of the Philippines – Los Baños, Philippines</publisher-loc>, <size units="page">266 pp</size>.</mixed-citation></ref><ref id="B4"><mixed-citation xmlns:xlink="http://www.w3.org/1999/xlink" xlink:type="simple"><person-group><name name-style="western"><surname>Cámara-Leret</surname><given-names>R</given-names></name><name name-style="western"><surname>Veldkamp</surname><given-names>JF</given-names></name></person-group> (<year>2011</year>) <article-title>A remarkable new <italic><tp:taxon-name><tp:taxon-name-part taxon-name-part-type="genus">Medinilla</tp:taxon-name-part></tp:taxon-name></italic> (<tp:taxon-name><tp:taxon-name-part taxon-name-part-type="family">Melastomataceae</tp:taxon-name-part></tp:taxon-name>) from Celebes (Sulawesi), Indonesia.</article-title><source>Gardens’ Bulletin Singapore</source><volume>62</volume>(<issue>2</issue>): <fpage>1</fpage>–<lpage>9</lpage>.</mixed-citation></ref><ref id="B15"><mixed-citation xmlns:xlink="http://www.w3.org/1999/xlink" xlink:type="simple"><person-group><name name-style="western"><surname>Merrill</surname><given-names>ED</given-names></name></person-group> (<year>1920</year>) <article-title>New or noteworthy Philippine plants, XVI.</article-title><source>Philippine Journal of Science (Botany)</source><volume>17</volume>: <fpage>239</fpage>–<lpage>323</lpage>.</mixed-citation></ref><ref id="B9"><mixed-citation xmlns:xlink="http://www.w3.org/1999/xlink" xlink:type="simple"><institution xlink:type="simple">IUCN</institution> (<year>2012</year>) <source>IUCN Red List Categories and Criteria. Version 3.</source><publisher-name>1</publisher-name>, <publisher-loc>(2nd edn). Gland and Cambridge</publisher-loc>, <size units="page">32 pp</size>.</mixed-citation></ref><ref id="B10"><mixed-citation xmlns:xlink="http://www.w3.org/1999/xlink" xlink:type="simple"><institution xlink:type="simple">IUCN Standards and Petitions Subcommittee</institution> (<year>2017</year>) Guidelines for Using the IUCN Red List Categories and Criteria, Version 13. Prepared by the Standards and Petitions Subcommittee. <ext-link xlink:type="simple" ext-link-type="uri" xlink:href="http://www.iucnredlist.org/documents/RedListGuidelines">http://www.iucnredlist.org/documents/RedListGuidelines</ext-link></mixed-citation></ref></ref-list></tp:taxon-treatment>
